# Supplementary material for: The health-related quality of life, mental health and mental illnesses of patients with inclusion body myositis (IBM): results of a mixed methods systematic review
Source: Orphanet J Rare Dis. 2022 Jun 16;17:227. doi: 10.1186/s13023-022-02382-x (PMC9204871; doi:10.1186/s13023-022-02382-x)
Supplement: Supplementary file 2 — Additional file 2. Qualitative evidence profiles.xlsx. Summaries of review findings and ratings of the qualitative studies according to GRADE CERQual. [file 13023_2022_2382_MOESM2_ESM.xlsx]

## Sheet: Qualitative evidence profiles
Qualitative evidence profiles
According to GRADE CERQual, Lewin 2018, paper series 1-7
Summary of review finding SHORT	Studies contributing to the review finding	Methodological limitations	Coherence	Adequacy	Relevance (Time, Place, Phenomenon, Health system, Population perspective)	CERQual Assessment of confidence in the evidence (High / Moderate / Low / Very low)	QoL dimension
Mobility and ambulation as main influence Problems with stairs, avoiding stairs Use of mobility aids Getting up from a sitting position Falls	Gibson, 2016	Moderate Concerns	Minor concerns	No or very minor concerns	No or very minor concerns	Moderate confidence	physical
Facial weakness less relevant chewing for longer, use of a straw Mobility impairments and emotional distress are more relevant	Gibson, 2016	Moderate Concerns	Moderate concerns	Moderate concerns	No or very minor concerns	Low confidence	physical
Emotional distress very relevant Fear of falling, burden of thoughts about the future	Gibson, 2016	Moderate Concerns	Minor concerns	No or very minor concerns	No or very minor concerns	Moderate confidence	psychological
Hand weakness relevant in everyday life Typing, texting and use of a telephone	Gibson, 2016	Moderate Concerns	Moderate concerns	Minor concerns	No or very minor concerns	Low confidence	physical / social
The decrease of muscles relevant in the (self-)evaluation of the body image	Gibson, 2016	Moderate Concerns	Minor concerns:	Minor concerns	No or very minor concerns	Moderate confidence	psychological
Social role relevant in everyday life Avoidance of social situations, reliance on family members	Gibson, 2016	Moderate Concerns	Minor concerns	Minor concerns	No or very minor concerns	Moderate confidence	social
Swallowing problems relevant	Gibson, 2016	Moderate Concerns	Minor Concerns	No or very minor concerns	No or very minor concerns	Moderate confidence	physical
Physical impairment as the main influence Mobility and walking Fine motor skills and upper extremities Weakness of shoulders und trunk muscles	Gibson, 2016	Moderate Concerns	No or very minor concerns	No or very minor concerns	No or very minor concerns	High confidence	physical
Disease specific impairments as a relevant influence Specific limitations in activities Gastrointestinal complaints Fatigue Communication problems Pain Sleep disturbances Respiratory impairments Dizziness	Gibson, 2016	Moderate Concerns	Minor Concerns	Moderate concerns	No or very minor concerns	Moderate confidence	physical
Mental health as a relevant influence Emotional distress Impaired body image Cognitive impairment	Gibson, 2016	Moderate Concerns	Minor Concerns	No or very minor concerns	No or very minor concerns	Moderate confidence	psychological
Social health as an influence Social role limitations Social role dissatisfaction	Gibson, 2016	Moderate Concerns	Minor Concerns	No or very minor concerns	No or very minor concerns	Moderate confidence	social
Future impact of the disease on everyday life and patient-relevant activities as well as the changes of quality of life as influencing the perception of the disease.	Ortega, 2010	Serious Concerns	Moderate concerns	Serious concerns	Minor concerns	Very low confidence	psychological / social
Need for individual, need-oriented information in the physician-patient relationship.	Ortega, 2010	Serious Concerns	Moderate concerns	Moderate concerns	Minor concerns	Low confidence	psychological
Consultation request on the role of family and significant others and possible social, practical, and emotional support	Ortega, 2010	Serious Concerns	Moderate concerns	Moderate concerns	Minor concerns	Low confidence	social
Relevance of a discussion on the acceptance of individual patient preferences for therapies (especially medication) with regard to self-determined use and endurance of side effects	Ortega, 2010	Serious Concerns	Serious concerns	Moderate concerns	Minor concerns	Low confidence	psychological
